# Supplementary material for: Study on the Consumption of Non-Steroidal Anti-Inflammatory Drugs and Antibiotics by the Brazilian Adult Population: A Cohort Study
Source: Pharmacy (Basel). 2024 Sep 29;12(5):150. doi: 10.3390/pharmacy12050150 (PMC11510564; doi:10.3390/pharmacy12050150)
Supplement: Supplementary file 1 [file pharmacy-12-00150-s001.zip]

Archive with 1 entries (1 files):
- pharmacy-3183367-supplementary.pdf
